# Supplementary material for: Patient-Level Pericoronary Adipose Tissue Mean Attenuation: Associations with Plaque Characteristics
Source: J Cardiovasc Dev Dis. 2024 Nov 7;11(11):360. doi: 10.3390/jcdd11110360 (PMC11594772; doi:10.3390/jcdd11110360)
Supplement: Supplementary file 1 [file jcdd-11-00360-s001.zip]

Archive with 1 entries (1 files):
- jcdd-3280473-supplementary.pdf
